# Supplementary material for: Comparative Analysis of Hot and Cold Brews from Single-Estate Teas (Camellia sinensis) Grown across Europe: An Emerging Specialty Product
Source: Antioxidants (Basel). 2023 Jun 20;12(6):1306. doi: 10.3390/antiox12061306 (PMC10295353; doi:10.3390/antiox12061306)
Supplement: Supplementary file 1 [file antioxidants-12-01306-s001.zip]

Archive with 1 entries (1 files):
- antioxidants-2450080-supplementary-6.20.docx
